# Supplementary material for: Essential Oil Composition of Bupleurum praealtum and Bupleurum affine: New Natural Constituents
Source: Plants (Basel). 2024 Jul 26;13(15):2076. doi: 10.3390/plants13152076 (PMC11314282; doi:10.3390/plants13152076)
Supplement: Supplementary file 1 [file plants-13-02076-s001.zip]

Archive with 1 entries (1 files):
- plants-3093070-supplementary.pdf
